# Supplementary material for: Investigating the impact of weak geomagnetic fluctuations on pigeon races
Source: J Comp Physiol A Neuroethol Sens Neural Behav Physiol. 2022 Jan 28;208(1):177–84. doi: 10.1007/s00359-021-01534-x (PMC8918452; doi:10.1007/s00359-021-01534-x)
Supplement: Supplementary file 1 — Supplementary file1 (XLS 335 KB) [file 359_2021_1534_MOESM1_ESM.xls]

## Sheet: CZ races
start	goal region	no. of pigeons	day	month	year	v20 (m/min)							start time (UTC+2h)	arrival v20 time (UTC+2h)	duration (min)	distance (km)	direction angle (°)	Kp1	Kp2	Kp3	Kp4	Ap on the day	Ap day before	ap1	ap2	ap3	ap4	(ap1)^2	(ap2)^2	(ap3)^2	(ap4)^2	Kp_init.	Kp_during	ap_init.	ap_during	SDap_init.	SDap_during	SUM(ap^2)_initial	SUM(ap^2)_during	SD(ap^2)_init.	SD(ap^2)_during	1/v20 (min/m)
Cheb 1	Brno	2915	13	5	2000	1017							5.3	10.47	317	333	107	4	2	2	2.33	14	15	27.1183	7.4557	7.4557	9.66473	735.402	55.5875	55.5875	93.407	6	6.33	17.287	8.19204	13.9036	1.27538	790.99	204.582	480.702	21.8351	0.000983284
Chom 1	Ostrava	3311	14	5	2000	1028							6	11.36	336	350	99	3.67	2.33	1.33	1.33	9	14	22.5453	9.66473	3.84791	3.84791	508.288	93.407	14.8064	14.8064	6	4.99	16.105	5.78685	9.1079	3.35834	601.695	123.02	293.365	45.3801	0.000972763
Cheb 1	Ostrava	3064	21	5	2000	1171							9	14.56	354	420	91	1.67	2	1.67	1	5	4	5.53653	7.4557	5.53653	2.4877	30.6532	55.5875	30.6532	6.18865	3.67	4.67	6.49611	5.15998	1.35706	2.50531	86.2406	92.4293	17.6312	24.6998	0.000853971
Cheb L1	Brno	2849	21	5	2000	1186							9	13.33	273	333	107	1.67	2	1.67	1	5	4	5.53653	7.4557	5.53653	2.4877	30.6532	55.5875	30.6532	6.18865	3.67	4.67	6.49611	5.15998	1.35706	2.50531	86.2406	92.4293	17.6312	24.6998	0.00084317
Cheb 1	Hodonin	3082	21	5	2000	1210							9	14.2	320	380	110	1.67	2	1.67	1	5	4	5.53653	7.4557	5.53653	2.4877	30.6532	55.5875	30.6532	6.18865	3.67	4.67	6.49611	5.15998	1.35706	2.50531	86.2406	92.4293	17.6312	24.6998	0.000826446
Plzen 1	Ostrava	1746	28	5	2000	768							6	13	420	340	87	1.33	1.67	2	2.33	9	8	3.84791	5.53653	7.4557	9.66473	14.8064	30.6532	55.5875	93.407	3	6	4.69222	7.55232	1.19403	2.0658	45.4596	179.648	11.2053	31.5966	0.00130208
Trojmezi 1	Brno	2715	10	6	2000	868							5.3	12.1	400	333	107	3.67	3.67	3.67	4.33	21	5	22.5453	22.5453	22.5453	32.5199	508.288	508.288	508.288	1057.54	7.34	11.67	22.5453	25.8701	0	5.75885	1016.58	2074.12	0	317.112	0.00115207
Chom 2	Ostrava	3148	11	6	2000	806							5.15	12.1	415	350	99	2	3	2.67	4.67	25	21	7.4557	15.1829	12.275	39.1592	55.5875	230.52	150.676	1533.44	5	10.34	11.3193	22.2057	5.46396	14.7539	286.108	1914.64	123.696	776.317	0.00124069
Trojm 2	Brno	2554	17	6	2000	1329							5.3	10.09	279	333	107	1.33	0.67	1	1	6	5	3.84791	1.4095	2.4877	2.4877	14.8064	1.98669	6.18865	6.18865	2	2.67	2.62871	2.1283	1.72422	0.622498	16.7931	14.364	9.06493	2.426	0.000752445
Cheb 2	Ostrava	2976	25	6	2000	978							6	13.03	423	420	91	1.33	0.67	0.67	0.67	6	15	3.84791	1.4095	1.4095	1.4095	14.8064	1.98669	1.98669	1.98669	2	2.01	2.62871	1.4095	1.72422	0	16.7931	5.96008	9.06493	0	0.00102249
Cheb L2	Brno	2602	25	6	2000	1148							7	11.38	278	333	107	1.33	0.67	0.67	0.67	6	15	3.84791	1.4095	1.4095	1.4095	14.8064	1.98669	1.98669	1.98669	2	2.01	2.62871	1.4095	1.72422	0	16.7931	5.96008	9.06493	0	0.00087108
Chom 1	Hodonin	2801	6	7	2000	1439							5.3	9.13	223	380	110	0.67	1.33	1.33	1	5	9	1.4095	3.84791	3.84791	2.4877	1.98669	14.8064	14.8064	6.18865	2	3.66	2.62871	3.39451	1.72422	0.78532	16.7931	35.8015	9.06493	4.97548	0.000694927
Cheb 2	Brno	2031	8	7	2000	1097							8	12.53	293	333	107	1.67	2	0.67	1.67	6	5	5.53653	7.4557	1.4095	5.53653	30.6532	55.5875	1.98669	30.6532	3.67	4.34	6.49611	4.80058	1.35706	3.08955	86.2406	88.2273	17.6312	26.822	0.000911577
Cheb 3	Ostrava	3210	9	7	2000	1117							6	12.08	368	420	91	0.67	1	1.67	1.67	6	6	1.4095	2.4877	5.53653	5.53653	1.98669	6.18865	30.6532	30.6532	1.67	4.34	1.9486	4.52025	0.762401	1.76024	8.17535	67.495	2.97123	14.1246	0.000895255
Trojm 3	Brno	2116	15	7	2000	1056							6	11.31	331	333	107	3	3.67	4.67	4.33	164	51	15.1829	22.5453	39.1592	32.5199	230.52	508.288	1533.44	1057.54	6.67	12.67	18.8641	31.4081	5.20597	8.36256	738.809	3099.27	196.412	513.013	0.00094697
Plzen 2	Ostrava	2161	15	7	2000	1153							5.3	10.26	296	340	87	3	3.67	4.67	4.33	164	51	15.1829	22.5453	39.1592	32.5199	230.52	508.288	1533.44	1057.54	6.67	12.67	18.8641	31.4081	5.20597	8.36256	738.809	3099.27	196.412	513.013	0.000867303
Chom 2	Hodonin	2995	15	7	2000	1294							5.3	9.35	245	380	110	3	3.67	4.67	4.33	164	51	15.1829	22.5453	39.1592	32.5199	230.52	508.288	1533.44	1057.54	6.67	12.67	18.8641	31.4081	5.20597	8.36256	738.809	3099.27	196.412	513.013	0.000772798
Cheb L3	Brno	2479	23	7	2000	1001							9	14.43	343	333	107	2	2.33	1.33	1.67	23	12	7.4557	9.66473	3.84791	5.53653	55.5875	93.407	14.8064	30.6532	4.33	5.33	8.56022	6.34972	1.56202	2.99246	148.994	138.867	26.7425	41.5677	0.000999001
Cheb 4	Ostrava	3058	23	7	2000	1021							9	15.48	408	420	91	2	2.33	1.33	1.67	23	12	7.4557	9.66473	3.84791	5.53653	55.5875	93.407	14.8064	30.6532	4.33	5.33	8.56022	6.34972	1.56202	2.99246	148.994	138.867	26.7425	41.5677	0.000979432
Cheb 2	Hodonin	3064	23	7	2000	1023							9	15.01	361	380	110	2	2.33	1.33	1.67	23	12	7.4557	9.66473	3.84791	5.53653	55.5875	93.407	14.8064	30.6532	4.33	5.33	8.56022	6.34972	1.56202	2.99246	148.994	138.867	26.7425	41.5677	0.000977517
Plzen 3	Ostrava	2927	29	7	2000	1144							6	10.53	293	340	87	4	3.67	3.67	5.67	27	32	27.1183	22.5453	22.5453	67.6843	735.402	508.288	508.288	4581.17	7.67	13.01	24.8318	37.5916	3.23363	26.0611	1243.69	5597.75	160.594	2351.48	0.000874126
Cheb 3	Brno	2193	29	7	2000	1406							6	10.05	245	333	107	4	3.67	3.67	5.67	27	32	27.1183	22.5453	22.5453	67.6843	735.402	508.288	508.288	4581.17	7.67	13.01	24.8318	37.5916	3.23363	26.0611	1243.69	5597.75	160.594	2351.48	0.000711238
Chom 1	Ostrava	3200	13	5	2001	1132							6	10.56	296	350	99	5	3.33	2.33	2.33	27	30	46.8877	18.5314	9.66473	9.66473	2198.46	343.414	93.407	93.407	8.33	7.99	32.7096	12.6203	20.0509	5.1192	2541.87	530.228	1311.71	144.342	0.000883392
Cheb 1	Hodonin	3240	20	5	2001	1106							9.3	14.57	327	380	110	1	1.67	1.67	1.33	5	10	2.4877	5.53653	5.53653	3.84791	6.18865	30.6532	30.6532	14.8064	2.67	4.67	4.01211	4.97366	2.15585	0.974923	36.8418	76.1128	17.299	9.14911	0.000904159
Cheb L1	Brno	2836	20	5	2001	1113							9.3	14.2	290	333	107	1	1.67	1.67	1.33	5	10	2.4877	5.53653	5.53653	3.84791	6.18865	30.6532	30.6532	14.8064	2.67	4.67	4.01211	4.97366	2.15585	0.974923	36.8418	76.1128	17.299	9.14911	0.000898473
Cheb 1	Ostrava	3020	20	5	2001	1126							9.3	15.36	366	420	91	1	1.67	1.67	1.33	5	10	2.4877	5.53653	5.53653	3.84791	6.18865	30.6532	30.6532	14.8064	2.67	4.67	4.01211	4.97366	2.15585	0.974923	36.8418	76.1128	17.299	9.14911	0.000888099
Cheb L2	Brno	3018	26	5	2001	1128							5.3	10.38	308	333	107	1.67	2	1.67	1.33	5	7	5.53653	7.4557	5.53653	3.84791	30.6532	55.5875	30.6532	14.8064	3.67	5	6.49611	5.61338	1.35706	1.80512	86.2406	101.047	17.6312	20.5586	0.000886525
Plzen 1	Ostrava	1825	27	5	2001	1326							6	10.13	253	340	87	0.33	0.33	0.33	1	8	5	0.607083	0.607083	0.607083	2.4877	0.368549	0.368549	0.368549	6.18865	0.66	1.66	0.607083	1.23396	0	1.08577	0.737099	6.92575	0	3.36024	0.000754148
Trojm 1	Brno	2764	9	6	2001	1159							7	12.17	317	333	107	1.67	2.67	2.33	3.33	25	7	5.53653	12.275	9.66473	18.5314	30.6532	150.676	93.407	343.414	4.34	8.33	8.90578	13.4904	4.76484	4.55659	181.329	587.498	84.8692	130.978	0.000862813
Plzen 2	Ostrava	1921	16	6	2001	927							5.3	11.05	335	340	87	2	1.33	2	0.67	5	7	7.4557	3.84791	7.4557	1.4095	55.5875	14.8064	55.5875	1.98669	3.33	4	5.65181	4.23771	2.55109	3.04189	70.3939	72.3806	28.8365	27.9895	0.00107875
Cheb L3	Brno	2773	24	6	2001	1391							6.3	10.35	245	333	107	2	1.33	1.67	1.67	7	5	7.4557	3.84791	5.53653	5.53653	55.5875	14.8064	30.6532	30.6532	3.33	4.67	5.65181	4.97366	2.55109	0.974923	70.3939	76.1128	28.8365	9.14911	0.000718907
Cheb 2	Ostrava	2950	30	6	2001	967							8	15.16	436	420	91	1.33	1.33	0.67	2.33	6	3	3.84791	3.84791	1.4095	9.66473	14.8064	14.8064	1.98669	93.407	2.66	4.33	3.84791	4.97405	0	4.24127	29.6129	110.2	0	49.4976	0.00103413
Chom 1	Hodonin	3001	30	6	2001	1129							5.3	10.11	281	380	110	1.33	1.33	0.67	2.33	6	3	3.84791	3.84791	1.4095	9.66473	14.8064	14.8064	1.98669	93.407	2.66	4.33	3.84791	4.97405	0	4.24127	29.6129	110.2	0	49.4976	0.00088574
Cheb 3	Ostrava	2655	8	7	2001	1121							6	12.13	373	420	91	2	2.33	2.33	1.67	14	5	7.4557	9.66473	9.66473	5.53653	55.5875	93.407	93.407	30.6532	4.33	6.33	8.56022	8.28866	1.56202	2.38342	148.994	217.467	26.7425	36.231	0.000892061
Chom 2	Hodonin	3067	14	7	2001	945							5.3	11.25	355	380	110	4	4.33	1.67	2.33	12	6	27.1183	32.5199	5.53653	9.66473	735.402	1057.54	30.6532	93.407	8.33	8.33	29.8191	15.907	3.81949	14.5344	1792.94	1181.6	227.788	575.615	0.0010582
Plzen 3	Ostrava	3000	14	7	2001	953							5.3	10.54	324	340	87	4	4.33	1.67	2.33	12	6	27.1183	32.5199	5.53653	9.66473	735.402	1057.54	30.6532	93.407	8.33	8.33	29.8191	15.907	3.81949	14.5344	1792.94	1181.6	227.788	575.615	0.00104932
Cheb 4	Ostrava	2543	22	7	2001	1127							6.15	12.26	371	420	91	2	2.33	2.33	1.67	8	4	7.4557	9.66473	9.66473	5.53653	55.5875	93.407	93.407	30.6532	4.33	6.33	8.56022	8.28866	1.56202	2.38342	148.994	217.467	26.7425	36.231	0.000887311
Cheb L4	Brno	2045	22	7	2001	1182							6.15	10.54	279	333	107	2	2.33	2.33	1.67	8	4	7.4557	9.66473	9.66473	5.53653	55.5875	93.407	93.407	30.6532	4.33	6.33	8.56022	8.28866	1.56202	2.38342	148.994	217.467	26.7425	36.231	0.000846024
Cheb 3	Hodonin	2756	22	7	2001	1225							6.15	11.28	313	380	110	2	2.33	2.33	1.67	8	4	7.4557	9.66473	9.66473	5.53653	55.5875	93.407	93.407	30.6532	4.33	6.33	8.56022	8.28866	1.56202	2.38342	148.994	217.467	26.7425	36.231	0.000816327
Plzen 4	Ostrava	2829	28	7	2001	1028							5.3	10.5	320	340	87	1	0.33	0.33	0.33	3	6	2.4877	0.607083	0.607083	0.607083	6.18865	0.368549	0.368549	0.368549	1.33	0.99	1.54739	0.607083	1.3298	0	6.5572	1.10565	4.11543	6.7987e-17	0.000972763
Cheb L1	Brno	2565	18	5	2002	1065							6	11.04	304	333	107	1.33	1	1	1	14	5	3.84791	2.4877	2.4877	2.4877	14.8064	6.18865	6.18865	6.18865	2.33	3	3.16781	2.4877	0.961816	0	20.9951	18.566	6.0937	0	0.000938967
Chom 1	Ostrava	4575	19	5	2002	1049							6	11.33	333	350	99	3.33	4	4	1	11	14	18.5314	27.1183	27.1183	2.4877	343.414	735.402	735.402	6.18865	7.33	9	22.8249	18.9081	6.07182	14.2205	1078.82	1476.99	277.177	421.012	0.000953289
Plzen 1	Ostrava	1697	2	6	2002	1105							6	11	300	340	87	4	3.33	2	2.33	16	4	27.1183	18.5314	7.4557	9.66473	735.402	343.414	55.5875	93.407	7.33	7.66	22.8249	11.884	6.07182	5.86189	1078.82	492.409	277.177	156.407	0.000904977
Chom 1	Hodonin	2666	8	6	2002	724							7.45	15.03	438	380	110	0.67	1	1	2	14	5	1.4095	2.4877	2.4877	7.4557	1.98669	6.18865	6.18865	55.5875	1.67	4	1.9486	4.1437	0.762401	2.86828	8.17535	67.9648	2.97123	28.5204	0.00138122
Cheb L3	Brno	1571	8	6	2002	1095							7	11.54	294	333	107	0.67	1	1	2	14	5	1.4095	2.4877	2.4877	7.4557	1.98669	6.18865	6.18865	55.5875	1.67	4	1.9486	4.1437	0.762401	2.86828	8.17535	67.9648	2.97123	28.5204	0.000913242
Trojm 1	Brno	2437	15	6	2002	1130							6.15	11.43	328	333	107	1	0.67	0.67	0.67	4	4	2.4877	1.4095	1.4095	1.4095	6.18865	1.98669	1.98669	1.98669	1.67	2.01	1.9486	1.4095	0.762401	0	8.17535	5.96008	2.97123	0	0.000884956
Chom 2	Ostrava	1842	16	6	2002	1097							6	11.2	320	350	99	2	1.67	2.67	1.67	7	4	7.4557	5.53653	12.275	5.53653	55.5875	30.6532	150.676	30.6532	3.67	6.01	6.49611	7.7827	1.35706	3.89047	86.2406	211.983	17.6312	69.2954	0.000911577
Trojmezi	Hodonin	2845	16	6	2002	1100							6	12.11	371	380	110	2	1.67	2.67	1.67	7	4	7.4557	5.53653	12.275	5.53653	55.5875	30.6532	150.676	30.6532	3.67	6.01	6.49611	7.7827	1.35706	3.89047	86.2406	211.983	17.6312	69.2954	0.000909091
Cheb 2	Ostrava	1694	22	6	2002	1087							5.15	11.23	368	420	91	1	0.67	0.67	1.33	6	7	2.4877	1.4095	1.4095	3.84791	6.18865	1.98669	1.98669	14.8064	1.67	2.67	1.9486	2.22231	0.762401	1.40782	8.17535	18.7798	2.97123	7.40148	0.000919963
Trojm 2	Brno	2243	22	6	2002	1191							5.15	10.02	287	333	107	1	0.67	0.67	1.33	6	7	2.4877	1.4095	1.4095	3.84791	6.18865	1.98669	1.98669	14.8064	1.67	2.67	1.9486	2.22231	0.762401	1.40782	8.17535	18.7798	2.97123	7.40148	0.000839631
Chom 2	Hodonin	2821	22	6	2002	1212							6.3	10.49	259	380	110	1	0.67	0.67	1.33	6	7	2.4877	1.4095	1.4095	3.84791	6.18865	1.98669	1.98669	14.8064	1.67	2.67	1.9486	2.22231	0.762401	1.40782	8.17535	18.7798	2.97123	7.40148	0.000825083
Cheb 2	Hodonin	2864	30	6	2002	1188							6.45	12.11	326	380	110	2.33	1.67	3	2.67	12	5	9.66473	5.53653	15.1829	12.275	93.407	30.6532	230.52	150.676	4	7.34	7.60063	10.9982	2.91908	4.94833	124.06	411.85	44.3737	100.604	0.000841751
Cheb L4	Brno	2314	30	6	2002	1208							6.45	11.3	285	333	107	2.33	1.67	3	2.67	12	5	9.66473	5.53653	15.1829	12.275	93.407	30.6532	230.52	150.676	4	7.34	7.60063	10.9982	2.91908	4.94833	124.06	411.85	44.3737	100.604	0.000827815
Cheb 3	Ostrava	1787	30	6	2002	1241							6.45	12.12	327	420	91	2.33	1.67	3	2.67	12	5	9.66473	5.53653	15.1829	12.275	93.407	30.6532	230.52	150.676	4	7.34	7.60063	10.9982	2.91908	4.94833	124.06	411.85	44.3737	100.604	0.000805802
Chom 3	Ostrava	1741	14	7	2002	1154							6.15	11.04	289	350	99	0.33	0.33	0.67	0.67	2	6	0.607083	0.607083	1.4095	1.4095	0.368549	0.368549	1.98669	1.98669	0.66	1.67	0.607083	1.14203	0	0.463277	0.737099	4.34194	0	0.934236	0.000866551
Plzen 2	Ostrava	2509	20	7	2002	1076							6	11.3	330	340	87	4.33	4.33	2.67	2	18	10	32.5199	32.5199	12.275	7.4557	1057.54	1057.54	150.676	55.5875	8.66	9	32.5199	17.4169	0	13.2997	2115.09	1263.81	0	553.077	0.000929368
Trojm 3	Brno	2018	20	7	2002	1212							5.3	10.21	291	333	107	4.33	4.33	2.67	2	18	10	32.5199	32.5199	12.275	7.4557	1057.54	1057.54	150.676	55.5875	8.66	9	32.5199	17.4169	0	13.2997	2115.09	1263.81	0	553.077	0.000825083
Cheb 4	Ostrava	1820	28	7	2002	863							8	16.11	491	420	91	3.67	3	2.33	1.67	11	17	22.5453	15.1829	9.66473	5.53653	508.288	230.52	93.407	30.6532	6.67	7	18.8641	10.1281	5.20597	4.83985	738.809	354.581	196.412	102.213	0.00115875
Cheb L5	Brno	2224	28	7	2002	900							8	14.06	366	333	107	3.67	3	2.33	1.67	11	17	22.5453	15.1829	9.66473	5.53653	508.288	230.52	93.407	30.6532	6.67	7	18.8641	10.1281	5.20597	4.83985	738.809	354.581	196.412	102.213	0.00111111
Cheb 3	Hodonin	2952	28	7	2002	900							8	14.41	281	380	110	3.67	3	2.33	1.67	11	17	22.5453	15.1829	9.66473	5.53653	508.288	230.52	93.407	30.6532	6.67	7	18.8641	10.1281	5.20597	4.83985	738.809	354.581	196.412	102.213	0.00111111
Plzen 3	Ostrava	1643	3	8	2002	1055							6.3	11.47	317	340	87	4.67	2.67	3.33	2.67	14	42	39.1592	12.275	18.5314	12.275	1533.44	150.676	343.414	150.676	7.34	8.67	25.7171	14.3605	19.0099	3.61214	1684.12	644.767	977.761	111.277	0.000947867
Cheb 1	Brno	2638	17	5	2003	1069							7	12.02	302	333	107	2.67	2.33	2.33	1.33	7	9	12.275	9.66473	9.66473	3.84791	150.676	93.407	93.407	14.8064	5	5.99	10.9699	7.72579	1.84576	3.35834	244.083	201.62	40.4955	45.3801	0.000935454
Chom 1	Ostrava	2392	18	5	2003	1167							6	10.37	277	350	99	1	1.33	1	0.33	8	7	2.4877	3.84791	2.4877	0.607083	6.18865	14.8064	6.18865	0.368549	2.33	2.66	3.16781	2.31423	0.961816	1.62736	20.9951	21.3636	6.0937	7.26398	0.000856898
Trojmezi 1	Hodonin	3084	18	5	2003	1194							6.15	11.44	329	380	110	1	1.33	1	0.33	8	7	2.4877	3.84791	2.4877	0.607083	6.18865	14.8064	6.18865	0.368549	2.33	2.66	3.16781	2.31423	0.961816	1.62736	20.9951	21.3636	6.0937	7.26398	0.000837521
Cheb 2	Brno	2635	24	5	2003	979							6	11.22	322	333	107	2.67	3.67	4	2.67	21	16	12.275	22.5453	27.1183	12.275	150.676	508.288	735.402	150.676	6.34	10.34	17.4101	20.6462	7.26215	7.60168	658.965	1394.37	252.87	294.78	0.00102145
Trojmezi 2	Hodonin	3200	25	5	2003	948							5.45	12.47	422	380	110	4.33	3.67	3.33	2.33	16	21	32.5199	22.5453	18.5314	9.66473	1057.54	508.288	343.414	93.407	8	9.33	27.5326	16.9138	7.05313	6.59087	1565.83	945.11	388.381	208.891	0.00105485
Cheb 1	Ostrava	2406	25	5	2003	973							6	13.02	422	420	91	4.33	3.67	3.33	2.33	16	21	32.5199	22.5453	18.5314	9.66473	1057.54	508.288	343.414	93.407	8	9.33	27.5326	16.9138	7.05313	6.59087	1565.83	945.11	388.381	208.891	0.00102775
Plzen 1	Ostrava	2286	1	6	2003	1007							9	14.17	317	340	87	2	3.67	3.33	2.67	22	20	7.4557	22.5453	18.5314	12.275	55.5875	508.288	343.414	150.676	5.67	9.67	15.0005	17.7839	10.6699	5.17576	563.876	1002.38	320.108	178.987	0.000993049
Trojmezi 3	Hodonin	2756	1	6	2003	1037							7	13.2	380	380	110	2	3.67	3.33	2.67	22	20	7.4557	22.5453	18.5314	12.275	55.5875	508.288	343.414	150.676	5.67	9.67	15.0005	17.7839	10.6699	5.17576	563.876	1002.38	320.108	178.987	0.00096432
Trojm 1	Brno	2113	1	6	2003	1050							6	11.53	353	333	107	2	3.67	3.33	2.67	22	20	7.4557	22.5453	18.5314	12.275	55.5875	508.288	343.414	150.676	5.67	9.67	15.0005	17.7839	10.6699	5.17576	563.876	1002.38	320.108	178.987	0.000952381
Plzen 2	Ostrava	2189	7	6	2003	1052							6	11.14	314	340	87	3.67	3.67	3.33	3.67	25	13	22.5453	22.5453	18.5314	22.5453	508.288	508.288	343.414	508.288	7.34	10.67	22.5453	21.2073	0	2.31737	1016.58	1359.99	0	95.1901	0.00095057
Chom 1	Hodonin	3067	7	6	2003	1137							6	10.34	274	380	110	3.67	3.67	3.33	3.67	25	13	22.5453	22.5453	18.5314	22.5453	508.288	508.288	343.414	508.288	7.34	10.67	22.5453	21.2073	0	2.31737	1016.58	1359.99	0	95.1901	0.000879507
Trojm 2	Brno	2439	14	6	2003	1099							5.3	10.45	315	333	107	2.33	3.67	3.67	4.33	28	9	9.66473	22.5453	22.5453	32.5199	93.407	508.288	508.288	1057.54	6	11.67	16.105	25.8701	9.1079	5.75885	601.695	2074.12	293.365	317.112	0.000909918
Chom 2	Ostrava	2306	15	6	2003	987							6.15	12.16	361	350	99	3.67	4.67	3.33	2.67	18	28	22.5453	39.1592	18.5314	12.275	508.288	1533.44	343.414	150.676	8.34	10.67	30.8522	23.3219	11.7478	14.0677	2041.73	2027.53	724.891	748.926	0.00101317
Chom 2	Hodonin	3070	21	6	2003	1536							5.3	8.59	209	380	110	4.67	3.67	4	2	22	11	39.1592	22.5453	27.1183	7.4557	1533.44	508.288	735.402	55.5875	8.34	9.67	30.8522	19.0398	11.7478	10.2894	2041.73	1299.28	724.891	346.089	0.000651042
Cheb 2	Ostrava	2248	21	6	2003	1570							6	10.31	271	420	91	4.67	3.67	4	2	22	11	39.1592	22.5453	27.1183	7.4557	1533.44	508.288	735.402	55.5875	8.34	9.67	30.8522	19.0398	11.7478	10.2894	2041.73	1299.28	724.891	346.089	0.000636943
Trojm 3	Brno	2332	21	6	2003	1592							5.3	9.17	227	333	107	4.67	3.67	4	2	22	11	39.1592	22.5453	27.1183	7.4557	1533.44	508.288	735.402	55.5875	8.34	9.67	30.8522	19.0398	11.7478	10.2894	2041.73	1299.28	724.891	346.089	0.000628141
Cheb 3	Brno	2472	28	6	2003	1078							5.3	10.5	320	333	107	3	4.67	3.33	6.33	42	31	15.1829	39.1592	18.5314	97.3228	230.52	1533.44	343.414	9471.73	7.67	14.33	27.171	51.6711	16.9538	40.8587	1763.96	11348.6	921.303	4962.51	0.000927644
Cheb 3	Ostrava	2321	29	6	2003	1022							6	13.06	426	420	91	3.67	3.33	4	4.67	24	42	22.5453	18.5314	27.1183	39.1592	508.288	343.414	735.402	1533.44	7	12	20.5383	28.2696	2.83819	10.3619	851.703	2612.26	116.584	606.448	0.000978474
Chom 3	Hodonin	2825	4	7	2003	1333							6.3	10.24	236	380	110	3.67	3.67	3.33	4.33	22	19	22.5453	22.5453	18.5314	32.5199	508.288	508.288	343.414	1057.54	7.34	11.33	22.5453	24.5322	0	7.20278	1016.58	1909.25	0	373.908	0.000750188
Trojm 4	Brno	2340	12	7	2003	1138							8.05	13.1	305	333	107	6	6.67	5.33	3.33	43	52	81.1577	117.308	56.1638	18.5314	6586.57	13761.2	3154.37	343.414	12.67	15.33	99.2329	64.0011	25.5622	49.8525	20347.8	17259	5073.22	7076.29	0.000878735
Chom 3	Ostrava	2312	13	7	2003	1203							6	10.22	262	350	99	3	2.67	3.33	2.33	13	43	15.1829	12.275	18.5314	9.66473	230.52	150.676	343.414	93.407	5.67	8.33	13.729	13.4904	2.05618	4.55659	381.197	587.498	56.4584	130.978	0.000831255
Plzen 3	Ostrava	2425	19	7	2003	1108							6.55	12.14	319	340	87	4.33	2.33	2.67	4	30	15	32.5199	9.66473	12.275	27.1183	1057.54	93.407	150.676	735.402	6.66	9	21.0923	16.3527	16.161	9.4142	1150.95	979.486	681.747	355.28	0.000902527
Trojm 5	Brno	2153	19	7	2003	1148							5.45	10.53	308	333	107	4.33	2.33	2.67	4	30	15	32.5199	9.66473	12.275	27.1183	1057.54	93.407	150.676	735.402	6.66	9	21.0923	16.3527	16.161	9.4142	1150.95	979.486	681.747	355.28	0.00087108
Cheb 4	Ostrava	2179	27	7	2003	935							6	13.14	434	420	91	5	4	4.33	3.67	22	33	46.8877	27.1183	32.5199	22.5453	2198.46	735.402	1057.54	508.288	9	12	37.003	27.3945	13.9791	4.99304	2933.86	2301.23	1034.54	275.994	0.00106952
Plzen 4	Ostrava	2074	2	8	2003	1105							6.15	10.5	275	340	87	4	3.33	3.33	2.67	21	39	27.1183	18.5314	18.5314	12.275	735.402	343.414	343.414	150.676	7.33	9.33	22.8249	16.446	6.07182	3.61214	1078.82	837.505	277.177	111.277	0.000904977
Cheb 1	Brno	2741	15	5	2004	1332							6	9.51	231	333	107	3.33	2	1.67	1.67	7	5	18.5314	7.4557	5.53653	5.53653	343.414	55.5875	30.6532	30.6532	5.33	5.34	12.9936	6.17625	7.83173	1.10803	399.002	116.894	203.524	14.3958	0.000750751
Plzen 1	Ostrava	2627	16	5	2004	1108							7.3	12.41	311	340	87	1.67	1	1	0.67	4	7	5.53653	2.4877	2.4877	1.4095	30.6532	6.18865	6.18865	1.98669	2.67	2.67	4.01211	2.1283	2.15585	0.622498	36.8418	14.364	17.299	2.426	0.000902527
Cheb 1	Ostrava	2517	23	5	2004	1540							6.3	11.06	276	420	91	3	2.67	1.67	2	11	8	15.1829	12.275	5.53653	7.4557	230.52	150.676	30.6532	55.5875	5.67	6.34	13.729	8.42242	2.05618	3.47171	381.197	236.917	56.4584	63.3366	0.000649351
Plzen 2	Ostrava	2562	29	5	2004	1061							7.35	12.27	292	340	87	3	3.33	2.33	3.67	15	7	15.1829	18.5314	9.66473	22.5453	230.52	343.414	93.407	508.288	6.33	9.33	16.8572	16.9138	2.36778	6.59087	573.935	945.11	79.8281	208.891	0.000942507
Cheb 2	Brno	2603	6	6	2004	909							8	13.53	353	333	107	3	3.33	2.67	2	11	11	15.1829	18.5314	12.275	7.4557	230.52	343.414	150.676	55.5875	6.33	8	16.8572	12.7541	2.36778	5.55339	573.935	549.678	79.8281	146.648	0.00110011
Chom 1	Ostrava	2620	6	6	2004	1192							7	11.43	283	350	99	3	3.33	2.67	2	11	11	15.1829	18.5314	12.275	7.4557	230.52	343.414	150.676	55.5875	6.33	8	16.8572	12.7541	2.36778	5.55339	573.935	549.678	79.8281	146.648	0.000838926
Chom 2	Ostrava	1942	12	6	2004	1011							6.45	12.32	347	350	99	0.33	1.67	1.33	1	3	5	0.607083	5.53653	3.84791	2.4877	0.368549	30.6532	14.8064	6.18865	2	4	3.07181	3.95738	3.48565	1.52736	31.0217	51.6483	21.4145	12.409	0.00098912
Trojm 1	Brno	2543	12	6	2004	1450							5.45	9.49	244	333	107	0.33	1.67	1.33	1	3	5	0.607083	5.53653	3.84791	2.4877	0.368549	30.6532	14.8064	6.18865	2	4	3.07181	3.95738	3.48565	1.52736	31.0217	51.6483	21.4145	12.409	0.000689655
Chom 1	Hodonin	3088	13	6	2004	1304							8.15	12.18	243	380	110	0	0.67	1	1	4	3	0.1427	1.4095	2.4877	2.4877	0.0203633	1.98669	6.18865	6.18865	0.67	2.67	0.776101	2.1283	0.895764	0.622498	2.00706	14.364	1.39041	2.426	0.000766871
Trojm 2	Brno	2621	19	6	2004	1336							5.3	9.55	265	333	107	1.67	1.67	1.33	1.33	4	9	5.53653	5.53653	3.84791	3.84791	30.6532	30.6532	14.8064	14.8064	3.34	4.33	5.53653	4.41079	0	0.974923	61.3063	60.266	0	9.14911	0.000748503
Cheb 2	Ostrava	2566	20	6	2004	961							6.3	13.42	432	420	91	0.67	0.67	1.33	0.67	4	4	1.4095	1.4095	3.84791	1.4095	1.98669	1.98669	14.8064	1.98669	1.34	2.67	1.4095	2.22231	0	1.40782	3.97339	18.7798	0	7.40148	0.00104058
Trojm 3	Brno	2593	3	7	2004	1320							5.3	9.53	263	333	107	2.33	1.33	1.67	1.33	6	8	9.66473	3.84791	5.53653	3.84791	93.407	14.8064	30.6532	14.8064	3.66	4.33	6.75632	4.41079	4.11311	0.974923	108.213	60.266	55.579	9.14911	0.000757576
Chom 2	Hodonin	2873	3	7	2004	1407							5.45	9.41	236	380	110	2.33	1.33	1.67	1.33	6	8	9.66473	3.84791	5.53653	3.84791	93.407	14.8064	30.6532	14.8064	3.66	4.33	6.75632	4.41079	4.11311	0.974923	108.213	60.266	55.579	9.14911	0.000710732
Cheb 3	Ostrava	2448	4	7	2004	1386							6	11.06	306	420	91	2	1.33	1.33	1.67	5	6	7.4557	3.84791	3.84791	5.53653	55.5875	14.8064	14.8064	30.6532	3.33	4.33	5.65181	4.41079	2.55109	0.974923	70.3939	60.266	28.8365	9.14911	0.000721501
Trojm 4	Brno	2320	10	7	2004	1449							5.3	9.36	246	333	107	1	2	2	1.33	6	4	2.4877	7.4557	7.4557	3.84791	6.18865	55.5875	55.5875	14.8064	3	5.33	4.9717	6.2531	3.51291	2.08296	61.7761	125.981	34.9302	23.5449	0.000690131
Plzen 3	Ostrava	2385	10	7	2004	1569							6	9.47	227	340	87	1	2	2	1.33	6	4	2.4877	7.4557	7.4557	3.84791	6.18865	55.5875	55.5875	14.8064	3	5.33	4.9717	6.2531	3.51291	2.08296	61.7761	125.981	34.9302	23.5449	0.000637349
Chom 3	Hodonin	2386	11	7	2004	1337							7.3	11.27	237	380	110	2.67	1	1	3.33	18	6	12.275	2.4877	2.4877	18.5314	150.676	6.18865	6.18865	343.414	3.67	5.33	7.38136	7.83561	6.92069	9.26286	156.865	355.792	102.168	194.697	0.000747943
Trojm 5	Brno	2527	17	7	2004	1044							5.4	11.11	331	333	107	6	4	4.33	2.33	21	9	81.1577	27.1183	32.5199	9.66473	6586.57	735.402	1057.54	93.407	10	10.66	54.138	23.101	38.2116	11.9454	7321.97	1886.35	4137.4	490.831	0.000957854
Chom 3	Ostrava	2583	18	7	2004	988							5.3	11.25	355	350	99	1.33	2	2	2	6	21	3.84791	7.4557	7.4557	7.4557	14.8064	55.5875	55.5875	55.5875	3.33	6	5.65181	7.4557	2.55109	0	70.3939	166.762	28.8365	0	0.00101215
Chom 4	Hodonin	2712	24	7	2004	994							6	11.23	323	380	110	2.67	2.67	4.33	3	37	52	12.275	12.275	32.5199	15.1829	150.676	150.676	1057.54	230.52	5.34	10	12.275	19.9926	0	10.9459	301.353	1438.74	0	502.12	0.00100604
Cheb 4	Ostrava	2422	24	7	2004	1091							5.3	12.01	391	420	91	2.67	2.67	4.33	3	37	52	12.275	12.275	32.5199	15.1829	150.676	150.676	1057.54	230.52	5.34	10	12.275	19.9926	0	10.9459	301.353	1438.74	0	502.12	0.00091659
Cheb 3	Brno	2340	31	7	2004	1092							5.45	10.5	305	333	107	1.33	1.67	1.33	1.67	7	7	3.84791	5.53653	3.84791	5.53653	14.8064	30.6532	14.8064	30.6532	3	4.67	4.69222	4.97366	1.19403	0.974923	45.4596	76.1128	11.2053	9.14911	0.000915751
Plzen 4	Ostrava	2470	1	8	2004	948							6	11.46	346	340	87	3.67	2.33	1	1	8	7	22.5453	9.66473	2.4877	2.4877	508.288	93.407	6.18865	6.18865	6	4.33	16.105	4.88004	9.1079	4.14366	601.695	105.784	293.365	50.3556	0.00105485
Cheb 1	Brno	2358	15	5	2005	1470							6.3	10.13	223	333	107	5.67	5.67	8.33	7.67	87	6	67.6843	67.6843	285.439	201.701	4581.17	4581.17	81475.2	40683.5	11.34	21.67	67.6843	184.941	0	109.84	9162.34	126740	0	38470.8	0.000680272
Plzen 1	Ostrava	1011	15	5	2005	1534							6.1	9.54	224	340	87	5.67	5.67	8.33	7.67	87	6	67.6843	67.6843	285.439	201.701	4581.17	4581.17	81475.2	40683.5	11.34	21.67	67.6843	184.941	0	109.84	9162.34	126740	0	38470.8	0.00065189
Cheb 1	Ostrava	971	22	5	2005	900							6	14.03	483	420	91	3.67	2	2.33	2.33	9	18	22.5453	7.4557	9.66473	9.66473	508.288	55.5875	93.407	93.407	5.67	6.66	15.0005	8.92839	10.6699	1.27538	563.876	242.402	320.108	21.8351	0.00111111
Plzen 2	Ostrava	940	28	5	2005	1030							7	12.34	334	340	87	0.33	2	1.33	1.67	12	2	0.607083	7.4557	3.84791	5.53653	0.368549	55.5875	14.8064	30.6532	2.33	5	4.03139	5.61338	4.8427	1.80512	55.956	101.047	39.0457	20.5586	0.000970874
Trojm 1	Brno	2504	4	6	2005	1150							5.25	10.27	302	333	107	1.67	1.33	2.33	2	22	6	5.53653	3.84791	9.66473	7.4557	30.6532	14.8064	93.407	55.5875	3	5.66	4.69222	6.98945	1.19403	2.9363	45.4596	163.801	11.2053	39.3096	0.000869565
Chom 1	Ostrava	977	5	6	2005	1337							6	10.23	263	350	99	3.33	3	3.67	3	17	22	18.5314	15.1829	22.5453	15.1829	343.414	230.52	508.288	230.52	6.33	9.67	16.8572	17.637	2.36778	4.25066	573.935	969.329	79.8281	160.369	0.000747943
Chom 1	Hodonin	3268	11	6	2005	1090							7.3	12.13	283	380	110	1.33	0.67	0.67	0.67	4	3	3.84791	1.4095	1.4095	1.4095	14.8064	1.98669	1.98669	1.98669	2	2.01	2.62871	1.4095	1.72422	0	16.7931	5.96008	9.06493	0	0.000917431
Trojm 2	Brno	2358	11	6	2005	1131							6	11.02	302	333	107	1.33	0.67	0.67	0.67	4	3	3.84791	1.4095	1.4095	1.4095	14.8064	1.98669	1.98669	1.98669	2	2.01	2.62871	1.4095	1.72422	0	16.7931	5.96008	9.06493	0	0.000884173
Chom 2	Ostrava	709	12	6	2005	1333							6.15	10.5	275	350	99	1.67	1.67	3.67	4	54	4	5.53653	5.53653	22.5453	27.1183	30.6532	30.6532	508.288	735.402	3.34	9.34	5.53653	18.4	0	11.3724	61.3063	1274.34	0	359.719	0.000750188
Trojm 3	Brno	2422	18	6	2005	1491							8.3	12.27	237	333	107	1.33	2	2	1.33	5	14	3.84791	7.4557	7.4557	3.84791	14.8064	55.5875	55.5875	14.8064	3.33	5.33	5.65181	6.2531	2.55109	2.08296	70.3939	125.981	28.8365	23.5449	0.000670691
Cheb 2	Ostrava	909	19	6	2005	1227							6.2	12.04	344	420	91	1.33	1	1	1	4	5	3.84791	2.4877	2.4877	2.4877	14.8064	6.18865	6.18865	6.18865	2.33	3	3.16781	2.4877	0.961816	0	20.9951	18.566	6.0937	0	0.000814996
Chom 2	Hodonin	2988	25	6	2005	933							5.2	11.19	359	380	110	2.67	3	1.33	1.67	11	10	12.275	15.1829	3.84791	5.53653	150.676	230.52	14.8064	30.6532	5.67	6	13.729	8.18911	2.05618	6.11536	381.197	275.98	56.4584	120.229	0.00107181
Trojm 4	Brno	1760	2	7	2005	1202							8.5	13.44	294	333	107	4	2	2.33	2.33	12	14	27.1183	7.4557	9.66473	9.66473	735.402	55.5875	93.407	93.407	6	6.66	17.287	8.92839	13.9036	1.27538	790.99	242.402	480.702	21.8351	0.000831947
Cheb 3	Ostrava	698	3	7	2005	1121							7.3	13.48	378	420	91	3	2	1.67	2	7	12	15.1829	7.4557	5.53653	7.4557	230.52	55.5875	30.6532	55.5875	5	5.67	11.3193	6.81598	5.46396	1.10803	286.108	141.828	123.696	14.3958	0.000892061
Trojm 5	Brno	1345	9	7	2005	1074							6.45	12.08	322	333	107	2	2	2.67	3.67	24	4	7.4557	7.4557	12.275	22.5453	55.5875	55.5875	150.676	508.288	4	8.34	7.4557	14.092	0	7.70712	111.175	714.552	0	238.7	0.000931099
Trojm 6	Brno	2248	16	7	2005	1333							5.45	10.14	269	333	107	3	2.33	2.33	1	8	4	15.1829	9.66473	9.66473	2.4877	230.52	93.407	93.407	6.18865	5.33	5.66	12.4238	7.27239	3.90193	4.14366	323.927	193.003	96.9538	50.3556	0.000750188
Chom 3	Ostrava	871	17	7	2005	1272							6	10.37	277	350	99	2.67	2	3.33	5	22	8	12.275	7.4557	18.5314	46.8877	150.676	55.5875	343.414	2198.46	4.67	10.33	9.86536	24.2916	3.40778	20.3373	206.264	2597.46	67.2379	1163.04	0.000786164
Cheb 1	Hodonin	2669	17	7	2005	1339							6.15	11.03	288	380	110	2.67	2	3.33	5	22	8	12.275	7.4557	18.5314	46.8877	150.676	55.5875	343.414	2198.46	4.67	10.33	9.86536	24.2916	3.40778	20.3373	206.264	2597.46	67.2379	1163.04	0.000746826
Chom 4	Hodonin	2638	23	7	2005	1230							6.45	11.13	268	380	110	1.33	0.67	1.33	0.67	4	12	3.84791	1.4095	3.84791	1.4095	14.8064	1.98669	14.8064	1.98669	2	2.67	2.62871	2.22231	1.72422	1.40782	16.7931	18.7798	9.06493	7.40148	0.000813008
Cheb 4	Ostrava	861	24	7	2005	1438							6.15	11.25	310	420	91	0.33	0.33	0.67	0.67	4	4	0.607083	0.607083	1.4095	1.4095	0.368549	0.368549	1.98669	1.98669	0.66	1.67	0.607083	1.14203	0	0.463277	0.737099	4.34194	0	0.934236	0.00069541
Plzen 3	Ostrava	636	30	7	2005	1195							9.15	14.02	287	340	87	3.67	2.67	3.33	2.33	10	17	22.5453	12.275	18.5314	9.66473	508.288	150.676	343.414	93.407	6.34	8.33	17.4101	13.4904	7.26215	4.55659	658.965	587.498	252.87	130.978	0.00083682
Cheb 2	Brno	1987	30	7	2005	1421							6	9.47	227	333	107	3.67	2.67	3.33	2.33	10	17	22.5453	12.275	18.5314	9.66473	508.288	150.676	343.414	93.407	6.34	8.33	17.4101	13.4904	7.26215	4.55659	658.965	587.498	252.87	130.978	0.00070373
Plzen 1	Ostrava	777	14	5	2006	1297							6.45	11.15	270	340	87	3	2.67	1.67	1.33	7	10	15.1829	12.275	5.53653	3.84791	230.52	150.676	30.6532	14.8064	5.67	5.67	13.729	7.21982	2.05618	4.45861	381.197	196.136	56.4584	74.2937	0.00077101
Cheb 1	Brno	2661	20	5	2006	1207							7.5	12.11	261	333	107	1.67	1.33	1.67	1.67	5	6	5.53653	3.84791	5.53653	5.53653	30.6532	14.8064	30.6532	30.6532	3	4.67	4.69222	4.97366	1.19403	0.974923	45.4596	76.1128	11.2053	9.14911	0.0008285
Cheb 1	Ostrava	724	21	5	2006	1710							6.45	10.52	247	420	91	2.67	0.67	1	1.33	6	5	12.275	1.4095	2.4877	3.84791	150.676	1.98669	6.18865	14.8064	3.34	3	6.84226	2.58171	7.68309	1.22192	152.663	22.9818	105.139	6.5354	0.000584795
Cheb 2	Brno	2591	27	5	2006	1561							8	11.24	204	333	107	1	0.33	0.33	0.33	2	3	2.4877	0.607083	0.607083	0.607083	6.18865	0.368549	0.368549	0.368549	1.33	0.99	1.54739	0.607083	1.3298	0	6.5572	1.10565	4.11543	6.7987e-17	0.000640615
Chom 1	Ostrava	850	28	5	2006	1257							7.25	12.07	282	350	99	1	1.67	1	2	5	2	2.4877	5.53653	2.4877	7.4557	6.18865	30.6532	6.18865	55.5875	2.67	4.67	4.01211	5.15998	2.15585	2.50531	36.8418	92.4293	17.299	24.6998	0.000795545
Nejdek 1	Brno	2571	10	6	2006	1111							7	11.44	284	333	107	2	2	1.33	1.33	7	9	7.4557	7.4557	3.84791	3.84791	55.5875	55.5875	14.8064	14.8064	4	4.66	7.4557	5.05051	0	2.08296	111.175	85.2003	0	23.5449	0.00090009
Cheb 2	Ostrava	768	11	6	2006	1033							7.05	13.49	406	420	91	2	1.33	1	1	5	7	7.4557	3.84791	2.4877	2.4877	55.5875	14.8064	6.18865	6.18865	3.33	3.33	5.65181	2.9411	2.55109	0.78532	70.3939	27.1837	28.8365	4.97548	0.000968054
Chom 2	Ostrava	1192	17	6	2006	1057							6	11.46	346	350	99	2	2.33	3.33	1.67	8	8	7.4557	9.66473	18.5314	5.53653	55.5875	93.407	343.414	30.6532	4.33	7.33	8.56022	11.2442	1.56202	6.63988	148.994	467.475	26.7425	165.46	0.000946074
Cheb 3	Brno	2510	17	6	2006	1231							9	13.31	271	333	107	2	2.33	3.33	1.67	8	8	7.4557	9.66473	18.5314	5.53653	55.5875	93.407	343.414	30.6532	4.33	7.33	8.56022	11.2442	1.56202	6.63988	148.994	467.475	26.7425	165.46	0.000812348
Chom 1	Hodonin	3133	18	6	2006	1280							6.45	10.59	254	380	110	0.33	1.67	2.67	2.67	6	8	0.607083	5.53653	12.275	12.275	0.368549	30.6532	150.676	150.676	2	7.01	3.07181	10.0289	3.48565	3.89047	31.0217	332.006	21.4145	69.2954	0.00078125
Chom 2	Hodonin	2535	1	7	2006	1109							6	10.36	276	380	110	0.67	2	1	1	4	7	1.4095	7.4557	2.4877	2.4877	1.98669	55.5875	6.18865	6.18865	2.67	4	4.4326	4.1437	4.27531	2.86828	57.5742	67.9648	37.9015	28.5204	0.000901713
Nejdek 2	Brno	1511	5	7	2006	826							5.15	11.17	362	333	107	4.33	4	5	2	19	12	32.5199	27.1183	46.8877	7.4557	1057.54	735.402	2198.46	55.5875	8.33	11	29.8191	27.1539	3.81949	19.716	1792.94	2989.45	227.788	1095.03	0.00121065
Cheb 2	Hodonin	2176	9	7	2006	1188							6.3	11.4	250	380	110	0.33	0.33	0.33	0.33	4	2	0.607083	0.607083	0.607083	0.607083	0.368549	0.368549	0.368549	0.368549	0.66	0.99	0.607083	0.607083	0	0	0.737099	1.10565	0	6.7987e-17	0.000841751
Cheb 4	Brno	1897	15	7	2006	1076							5.3	10.2	290	333	107	0.33	1.67	1.33	1	4	13	0.607083	5.53653	3.84791	2.4877	0.368549	30.6532	14.8064	6.18865	2	4	3.07181	3.95738	3.48565	1.52736	31.0217	51.6483	21.4145	12.409	0.000929368
Chom 3	Hodonin	2536	15	7	2006	1290							5.45	10.02	257	380	110	0.33	1.67	1.33	1	4	13	0.607083	5.53653	3.84791	2.4877	0.368549	30.6532	14.8064	6.18865	2	4	3.07181	3.95738	3.48565	1.52736	31.0217	51.6483	21.4145	12.409	0.000775194
Chom 3	Ostrava	1003	23	7	2006	1039							5.3	11.11	341	350	99	1.33	1	1	1	4	4	3.84791	2.4877	2.4877	2.4877	14.8064	6.18865	6.18865	6.18865	2.33	3	3.16781	2.4877	0.961816	0	20.9951	18.566	6.0937	0	0.000962464
Chom 4	Hodonin	2130	30	7	2006	1177							6.3	11.03	273	380	110	1	1.33	1	0.67	4	4	2.4877	3.84791	2.4877	1.4095	6.18865	14.8064	6.18865	1.98669	2.33	3	3.16781	2.58171	0.961816	1.22192	20.9951	22.9818	6.0937	6.5354	0.000849618
Cheb 3	Ostrava	676	30	7	2006	1189							6.3	12.26	356	420	91	1	1.33	1	0.67	4	4	2.4877	3.84791	2.4877	1.4095	6.18865	14.8064	6.18865	1.98669	2.33	3	3.16781	2.58171	0.961816	1.22192	20.9951	22.9818	6.0937	6.5354	0.000841043
Cheb 1	Brno	2137	8	5	2007	1767							9	11.55	175	333	107	2.33	4	3.33	2.33	14	16	9.66473	27.1183	18.5314	9.66473	93.407	735.402	343.414	93.407	6.33	9.66	18.3915	18.4382	12.3415	8.72716	828.809	1172.22	453.959	323.604	0.000565931
Cheb 2	Brno	2377	12	5	2007	1180							7.45	12.3	285	333	107	0.67	1	0.33	1	2	2	1.4095	2.4877	0.607083	2.4877	1.98669	6.18865	0.368549	6.18865	1.67	2.33	1.9486	1.86083	0.762401	1.08577	8.17535	12.7459	2.97123	3.36024	0.000847458
Cheb 1	Ostrava	776	20	5	2007	1071							6.3	13.16	406	420	91	2.67	1.67	1.33	1.33	6	12	12.275	5.53653	3.84791	3.84791	150.676	30.6532	14.8064	14.8064	4.34	4.33	8.90578	4.41079	4.76484	0.974923	181.329	60.266	84.8692	9.14911	0.000933707
Trojm 1	Brno	2402	26	5	2007	1006							5.3	11.38	368	333	107	3	3.67	2.33	3	13	14	15.1829	22.5453	9.66473	15.1829	230.52	508.288	93.407	230.52	6.67	9	18.8641	15.7976	5.20597	6.46223	738.809	832.216	196.412	211.377	0.000994036
Chom 1	Ostrava	727	27	5	2007	992							6	12.01	361	350	99	2.33	2	2.67	3	10	13	9.66473	7.4557	12.275	15.1829	93.407	55.5875	150.676	230.52	4.33	7.67	8.56022	11.6379	1.56202	3.9028	148.994	436.784	26.7425	87.5771	0.00100806
As 1	Hodonin	3136	27	5	2007	1006							5.45	12.07	382	380	110	2.33	2	2.67	3	10	13	9.66473	7.4557	12.275	15.1829	93.407	55.5875	150.676	230.52	4.33	7.67	8.56022	11.6379	1.56202	3.9028	148.994	436.784	26.7425	87.5771	0.000994036
Cheb 3	Brno	2075	10	6	2007	982							5.45	11.3	345	333	107	3	1.67	2.67	1.67	7	6	15.1829	5.53653	12.275	5.53653	230.52	30.6532	150.676	30.6532	4.67	6.01	10.3597	7.7827	6.82101	3.89047	261.174	211.983	141.328	69.2954	0.00101833
Cheb 2	Ostrava	631	10	6	2007	1016							5.45	12.35	430	420	91	3	1.67	2.67	1.67	7	6	15.1829	5.53653	12.275	5.53653	230.52	30.6532	150.676	30.6532	4.67	6.01	10.3597	7.7827	6.82101	3.89047	261.174	211.983	141.328	69.2954	0.000984252
Cheb 4	Brno	2175	16	6	2007	1488							7	10.3	210	333	107	2.33	2	0.67	0.67	6	7	9.66473	7.4557	1.4095	1.4095	93.407	55.5875	1.98669	1.98669	4.33	3.34	8.56022	3.4249	1.56202	3.49077	148.994	59.5609	26.7425	30.9464	0.000672043
Chom 2	Ostrava	638	16	6	2007	1502							6.3	10.23	233	350	99	2.33	2	0.67	0.67	6	7	9.66473	7.4557	1.4095	1.4095	93.407	55.5875	1.98669	1.98669	4.33	3.34	8.56022	3.4249	1.56202	3.49077	148.994	59.5609	26.7425	30.9464	0.000665779
Teplice 1	Hodonin	2888	17	6	2007	1175							7	11.19	259	380	110	1.67	1.33	1.67	1.67	6	6	5.53653	3.84791	5.53653	5.53653	30.6532	14.8064	30.6532	30.6532	3	4.67	4.69222	4.97366	1.19403	0.974923	45.4596	76.1128	11.2053	9.14911	0.000851064
Trojm 2	Brno	2199	23	6	2007	1428							6	10.23	263	333	107	3	2.67	2.67	1.33	8	13	15.1829	12.275	12.275	3.84791	230.52	150.676	150.676	14.8064	5.67	6.67	13.729	9.46599	2.05618	4.8654	381.197	316.159	56.4584	78.4445	0.00070028
Plzen 1	Ostrava	723	24	6	2007	1504							6.45	10.33	228	340	87	2.33	1.33	1	1.67	6	8	9.66473	3.84791	2.4877	5.53653	93.407	14.8064	6.18865	30.6532	3.66	4	6.75632	3.95738	4.11311	1.52736	108.213	51.6483	55.579	12.409	0.000664894
Teplice 2	Hodonin	2806	30	6	2007	1227							6.3	10.26	234	380	110	2	1.67	1.33	0.67	4	9	7.4557	5.53653	3.84791	1.4095	55.5875	30.6532	14.8064	1.98669	3.67	3.67	6.49611	3.59798	1.35706	2.07483	86.2406	47.4463	17.6312	14.3598	0.000814996
Trojm 3	Brno	2057	7	7	2007	1660							5.15	8.59	234	333	107	1.67	1.67	1.33	0.33	5	5	5.53653	5.53653	3.84791	0.607083	30.6532	30.6532	14.8064	0.368549	3.34	3.33	5.53653	3.33051	0	2.50512	61.3063	45.8282	0	15.1478	0.00060241
As 2	Hodonin	2704	8	7	2007	1396							6	10.36	276	380	110	1.67	1.67	1	0.67	4	5	5.53653	5.53653	2.4877	1.4095	30.6532	30.6532	6.18865	1.98669	3.34	3.34	5.53653	3.14458	0	2.14049	61.3063	38.8285	0	15.4808	0.000716332
Plzen 2	Ostrava	725	8	7	2007	1471							6	9.59	239	340	87	1.67	1.67	1	0.67	4	5	5.53653	5.53653	2.4877	1.4095	30.6532	30.6532	6.18865	1.98669	3.34	3.34	5.53653	3.14458	0	2.14049	61.3063	38.8285	0	15.4808	0.00067981
Cheb 5	Brno	2026	14	7	2007	1181							6	10.35	275	333	107	1.67	1	1.33	3	19	4	5.53653	2.4877	3.84791	15.1829	30.6532	6.18865	14.8064	230.52	2.67	5.33	4.01211	7.17284	2.15585	6.97018	36.8418	251.516	17.299	127.103	0.00084674
Teplice 3	Hodonin	2625	15	7	2007	1018							6.3	11.26	296	380	110	4.33	3.67	3	1.67	12	19	32.5199	22.5453	15.1829	5.53653	1057.54	508.288	230.52	30.6532	8	8.34	27.5326	14.4216	7.05313	8.52988	1565.83	769.462	388.381	239.874	0.000982318
Cheb 3	Ostrava	700	15	7	2007	1101							5.45	12.19	394	420	91	4.33	3.67	3	1.67	12	19	32.5199	22.5453	15.1829	5.53653	1057.54	508.288	230.52	30.6532	8	8.34	27.5326	14.4216	7.05313	8.52988	1565.83	769.462	388.381	239.874	0.000908265
Trojm 4	Brno	1923	21	7	2007	1204							7	11.58	298	333	107	2	3.67	2.33	1.33	10	14	7.4557	22.5453	9.66473	3.84791	55.5875	508.288	93.407	14.8064	5.67	7.33	15.0005	12.0193	10.6699	9.56847	563.876	616.502	320.108	265.151	0.000830565
Chom 3	Ostrava	635	22	7	2007	1288							6.45	11.26	281	350	99	0.67	1	1	0.67	3	10	1.4095	2.4877	2.4877	1.4095	1.98669	6.18865	6.18865	1.98669	1.67	2.67	1.9486	2.1283	0.762401	0.622498	8.17535	14.364	2.97123	2.426	0.000776398
Teplice 4	Hodonin	2443	29	7	2007	1143							6.15	10.39	264	380	110	3.33	3.6	2	2.67	14	4	18.5314	21.6659	7.4557	12.275	343.414	469.412	55.5875	150.676	6.93	8.27	20.0987	13.7989	2.21642	7.22664	812.827	675.676	89.0941	216.751	0.000874891
Plzen 3	Ostrava	1193	29	7	2007	1336							6.3	10.55	265	340	87	3.33	3.6	2	2.67	14	4	18.5314	21.6659	7.4557	12.275	343.414	469.412	55.5875	150.676	6.93	8.27	20.0987	13.7989	2.21642	7.22664	812.827	675.676	89.0941	216.751	0.000748503
Cheb 1	Brno	2550	11	5	2008	999							6	11.13	313	333	107	1	1	0.67	0.67	4	4	2.4877	2.4877	1.4095	1.4095	6.18865	6.18865	1.98669	1.98669	2	2.34	2.4877	1.7689	0	0.622498	12.3773	10.162	0	2.426	0.001001
Cheb 2	Brno	2265	24	5	2008	1032							5.3	11.01	331	333	107	3.33	0.67	2	2	7	8	18.5314	1.4095	7.4557	7.4557	343.414	1.98669	55.5875	55.5875	4	4.67	9.97047	5.4403	12.107	3.49077	345.401	113.162	241.426	30.9464	0.000968992
Chom 1	Ostrava	819	25	5	2008	1089							6.15	11.47	317	350	99	2.33	2	1.33	1	5	7	9.66473	7.4557	3.84791	2.4877	93.407	55.5875	14.8064	6.18865	4.33	4.33	8.56022	4.5971	1.56202	2.56734	148.994	76.5826	26.7425	26.3869	0.000918274
Plzen 1	Ostrava	794	1	6	2008	1222							6	10.42	282	340	87	2	2	1.67	1.33	7	9	7.4557	7.4557	5.53653	3.84791	55.5875	55.5875	30.6532	14.8064	4	5	7.4557	5.61338	0	1.80512	111.175	101.047	0	20.5586	0.000818331
Cheb 1	Ostrava	753	8	6	2008	949							5.45	13.03	438	420	91	3	1.33	1.33	1	7	11	15.1829	3.84791	3.84791	2.4877	230.52	14.8064	14.8064	6.18865	4.33	3.66	9.51541	3.39451	8.01505	0.78532	245.327	35.8015	152.533	4.97548	0.00105374
Cheb 3	Brno	2148	8	6	2008	1074							5.45	10.39	294	333	107	3	1.33	1.33	1	7	11	15.1829	3.84791	3.84791	2.4877	230.52	14.8064	14.8064	6.18865	4.33	3.66	9.51541	3.39451	8.01505	0.78532	245.327	35.8015	152.533	4.97548	0.000931099
Cheb 1	Hodonin	3189	8	6	2008	1077							5.45	11.15	330	380	110	3	1.33	1.33	1	7	11	15.1829	3.84791	3.84791	2.4877	230.52	14.8064	14.8064	6.18865	4.33	3.66	9.51541	3.39451	8.01505	0.78532	245.327	35.8015	152.533	4.97548	0.000928505
Cheb 4	Brno	2397	14	6	2008	1317							6.2	10.26	246	333	107	0.67	0.33	0.67	0.33	18	2	1.4095	0.607083	1.4095	0.607083	1.98669	0.368549	1.98669	0.368549	1	1.33	1.00829	0.874556	0.567396	0.463277	2.35524	2.72379	1.1442	0.934236	0.000759301
Chom 1	Hodonin	3208	15	6	2008	1252							7.15	11.46	271	380	110	4	4.33	3.33	2.67	17	18	27.1183	32.5199	18.5314	12.275	735.402	1057.54	343.414	150.676	8.33	10.33	29.8191	21.1088	3.81949	10.3656	1792.94	1551.63	227.788	477.761	0.000798722
Cheb 5	Brno	2519	21	6	2008	1306							5.3	9.29	239	333	107	1	0.67	0.67	1	4	9	2.4877	1.4095	1.4095	2.4877	6.18865	1.98669	1.98669	6.18865	1.67	2.34	1.9486	1.7689	0.762401	0.622498	8.17535	10.162	2.97123	2.426	0.000765697
Plzen 2	Ostrava	828	22	6	2008	1139							5.45	10.52	307	340	87	1.33	0.33	0.33	1	3	4	3.84791	0.607083	0.607083	2.4877	14.8064	0.368549	0.368549	6.18865	1.66	1.66	2.2275	1.23396	2.29161	1.08577	15.175	6.92575	10.2091	3.36024	0.000877963
As 1	Hodonin	2760	29	6	2008	1418							5.45	10.16	271	380	110	2	2	1	2	7	5	7.4557	7.4557	2.4877	7.4557	55.5875	55.5875	6.18865	55.5875	4	5	7.4557	5.7997	0	2.86828	111.175	117.364	0	28.5204	0.000705219
Plzen 3	Ostrava	747	6	7	2008	1204							5.3	10.29	299	340	87	1.33	1	1.33	0.33	3	7	3.84791	2.4877	3.84791	0.607083	14.8064	6.18865	14.8064	0.368549	2.33	2.66	3.16781	2.31423	0.961816	1.62736	20.9951	21.3636	6.0937	7.26398	0.000830565
Cheb 6	Brno	2250	12	7	2008	1086							5.2	10.18	298	333	107	3	4.33	4	3.33	16	6	15.1829	32.5199	27.1183	18.5314	230.52	1057.54	735.402	343.414	7.33	11.66	23.8514	26.0565	12.2591	7.0544	1288.06	2136.36	584.793	357.633	0.00092081
Chom 2	Hodonin	2600	13	7	2008	1025							9.15	12.2	235	380	110	1.67	2	2.67	2.67	11	16	5.53653	7.4557	12.275	12.275	30.6532	55.5875	150.676	150.676	3.67	7.34	6.49611	10.6686	1.35706	2.78244	86.2406	356.94	17.6312	54.8996	0.00097561
Cheb 7	Brno	2313	19	7	2008	1227							5.3	10	270	333	107	0	0	0	0.33	2	3	0.1427	0.1427	0.1427	0.607083	0.0203633	0.0203633	0.0203633	0.368549	0	0.33	0.1427	0.297494	0	0.268112	0.0407266	0.409276	0	0.201025	0.000814996
Chom 2	Ostrava	792	20	7	2008	1480							5.45	9.5	245	350	99	1.33	0.33	0	0.33	3	2	3.84791	0.607083	0.1427	0.607083	14.8064	0.368549	0.0203633	0.368549	1.66	0.66	2.2275	0.452289	2.29161	0.268112	15.175	0.757462	10.2091	0.201025	0.000675676
As 2	Hodonin	2619	27	7	2008	972							6	13.04	424	380	110	0	0	0.33	1.67	6	4	0.1427	0.1427	0.607083	5.53653	0.0203633	0.0203633	0.368549	30.6532	0	2	0.1427	2.09544	0	2.98911	0.0407266	31.0421	0	17.5862	0.00102881
Plzen 1	Ostrava	988	10	5	2009	1363							6.3	10.43	253	340	87	1	1	0.67	0.67	4	5	2.4877	2.4877	1.4095	1.4095	6.18865	6.18865	1.98669	1.98669	2	2.34	2.4877	1.7689	0	0.622498	12.3773	10.162	0	2.426	0.000733676
Cheb 1	Brno	2592	17	5	2009	1106							6	10.41	281	333	107	0.67	1	0	0	1	4	1.4095	2.4877	0.1427	0.1427	1.98669	6.18865	0.0203633	0.0203633	1.67	1	1.9486	0.924367	0.762401	1.35389	8.17535	6.22938	2.97123	3.56126	0.000904159
Cheb 2	Brno	2539	23	5	2009	1477							6	9.34	214	333	107	0.33	0	1	1.33	4	5	0.607083	0.1427	2.4877	3.84791	0.368549	0.0203633	6.18865	14.8064	0.33	2.33	0.374891	2.15944	0.328368	1.87429	0.388913	21.0155	0.246205	7.42678	0.000677048
Cheb 1	Ostrava	1004	24	5	2009	1135							6	12.09	369	420	91	1.33	1.33	0.67	1	4	4	3.84791	3.84791	1.4095	2.4877	14.8064	14.8064	1.98669	6.18865	2.66	3	3.84791	2.58171	0	1.22192	29.6129	22.9818	0	6.5354	0.000881057
Cheb 1	Hodonin	3087	7	6	2009	1235							6.3	11.29	299	380	110	0.33	0.33	0.67	1.33	4	3	0.607083	0.607083	1.4095	3.84791	0.368549	0.368549	1.98669	14.8064	0.66	2.33	0.607083	1.95483	0	1.68783	0.737099	17.1617	0	7.91009	0.000809717
Cheb 3	Brno	2261	7	6	2009	1272							6.3	11.15	285	333	107	0.33	0.33	0.67	1.33	4	3	0.607083	0.607083	1.4095	3.84791	0.368549	0.368549	1.98669	14.8064	0.66	2.33	0.607083	1.95483	0	1.68783	0.737099	17.1617	0	7.91009	0.000786164
Cheb 2	Ostrava	795	7	6	2009	1377							6.3	11.4	310	420	91	0.33	0.33	0.67	1.33	4	3	0.607083	0.607083	1.4095	3.84791	0.368549	0.368549	1.98669	14.8064	0.66	2.33	0.607083	1.95483	0	1.68783	0.737099	17.1617	0	7.91009	0.000726216
Plzen 2	Ostrava	1829	14	6	2009	1491							6.15	10.06	231	340	87	1.67	0.67	0.33	0.67	5	3	5.53653	1.4095	0.607083	1.4095	30.6532	1.98669	0.368549	1.98669	2.34	1.67	3.47302	1.14203	2.91825	0.463277	32.6399	4.34194	20.2703	0.934236	0.000670691
Cheb 4	Brno	2135	20	6	2009	1142							8	12.37	277	333	107	0	1	0.67	1	4	2	0.1427	2.4877	1.4095	2.4877	0.0203633	6.18865	1.98669	6.18865	1	2.67	1.3152	2.1283	1.65817	0.622498	6.20901	14.364	4.36164	2.426	0.000875657
Cheb 5	Brno	2338	27	6	2009	907							6	12.27	387	333	107	0.33	0	0.67	1	4	3	0.607083	0.1427	1.4095	2.4877	0.368549	0.0203633	1.98669	6.18865	0.33	1.67	0.374891	1.34663	0.328368	1.17376	0.388913	8.19571	0.246205	3.15094	0.00110254
Chom 1	Ostrava	808	28	6	2009	839							6.3	13.38	430	350	99	2	1	1	0.67	10	4	7.4557	2.4877	2.4877	1.4095	55.5875	6.18865	6.18865	1.98669	3	2.67	4.9717	2.1283	3.51291	0.622498	61.7761	14.364	34.9302	2.426	0.0011919
Cheb 3	Ostrava	801	5	7	2009	1168							7	13.11	371	420	91	2	2	0.33	0.33	5	3	7.4557	7.4557	0.607083	0.607083	55.5875	55.5875	0.368549	0.368549	4	2.66	7.4557	2.88996	0	3.95405	111.175	56.3246	0	31.8807	0.000856164
Cheb 6	Brno	2195	11	7	2009	1242							6.3	10.49	259	333	107	1	1.33	1.33	0.33	3	7	2.4877	3.84791	3.84791	0.607083	6.18865	14.8064	14.8064	0.368549	2.33	2.99	3.16781	2.76764	0.961816	1.87109	20.9951	29.9814	6.0937	8.33572	0.000805153
Chom 2	Ostrava	813	12	7	2009	1187							6	10.55	295	350	99	0.67	0.67	1	0.67	3	3	1.4095	1.4095	2.4877	1.4095	1.98669	1.98669	6.18865	1.98669	1.34	2.34	1.4095	1.7689	0	0.622498	3.97339	10.162	0	2.426	0.00084246
Plzen 3	Ostrava	1538	19	7	2009	1491							10	14	240	340	87	0	0.33	0.33	0.33	1	2	0.1427	0.607083	0.607083	0.607083	0.0203633	0.368549	0.368549	0.368549	0.33	0.99	0.374891	0.607083	0.328368	0	0.388913	1.10565	0.246205	6.7987e-17	0.000670691
Cheb 7	Brno	2011	19	7	2009	1518							8	11.29	209	333	107	0	0.33	0.33	0.33	1	2	0.1427	0.607083	0.607083	0.607083	0.0203633	0.368549	0.368549	0.368549	0.33	0.99	0.374891	0.607083	0.328368	0	0.388913	1.10565	0.246205	6.7987e-17	0.000658762
Cheb 8	Brno	2213	25	7	2009	1566							6.15	9.43	208	333	107	2	2	0.33	1	4	5	7.4557	7.4557	0.607083	2.4877	55.5875	55.5875	0.368549	6.18865	4	3.33	7.4557	3.51683	0	3.53839	111.175	62.1447	0	30.3404	0.00063857
Cheb 1	Brno	2686	22	5	2010	1342							6.25	10.22	237	333	107	0	1.33	1.33	1	3	4	0.1427	3.84791	3.84791	2.4877	0.0203633	14.8064	14.8064	6.18865	1.33	3.66	1.99531	3.39451	2.61998	0.78532	14.8268	35.8015	10.4553	4.97548	0.000745156
Plzen 1	Ostrava	2143	23	5	2010	1003							7	12.54	354	340	87	0.33	0.33	0	0	0	3	0.607083	0.607083	0.1427	0.1427	0.368549	0.368549	0.0203633	0.0203633	0.66	0.33	0.607083	0.297494	0	0.268112	0.737099	0.409276	0	0.201025	0.000997009
Chom 1	Ostrava	2210	30	5	2010	741							5.45	13.1	445	350	99	2.67	2.33	4	2.67	21	28	12.275	9.66473	27.1183	12.275	150.676	93.407	735.402	150.676	5	9	10.9699	16.3527	1.84576	9.4142	244.083	979.486	40.4955	355.28	0.00134953
Cheb 1	Ostrava	2082	13	6	2010	1070							5.45	12.27	402	420	91	0.67	1.67	1.67	1.67	5	2	1.4095	5.53653	5.53653	5.53653	1.98669	30.6532	30.6532	30.6532	2.34	5.01	3.47302	5.53653	2.91825	0	32.6399	91.9595	20.2703	0	0.000934579
Cheb 2	Brno	2117	13	6	2010	1116							5.45	10.39	294	333	107	0.67	1.67	1.67	1.67	5	2	1.4095	5.53653	5.53653	5.53653	1.98669	30.6532	30.6532	30.6532	2.34	5.01	3.47302	5.53653	2.91825	0	32.6399	91.9595	20.2703	0	0.000896057
Cheb 1	Hodonin	2982	13	6	2010	1134							5.45	11.25	340	380	110	0.67	1.67	1.67	1.67	5	2	1.4095	5.53653	5.53653	5.53653	1.98669	30.6532	30.6532	30.6532	2.34	5.01	3.47302	5.53653	2.91825	0	32.6399	91.9595	20.2703	0	0.000881834
Cheb 3	Brno	2180	19	6	2010	1181							8	12.51	291	333	107	0.67	0.33	0.33	0.67	3	4	1.4095	0.607083	0.607083	1.4095	1.98669	0.368549	0.368549	1.98669	1	1.33	1.00829	0.874556	0.567396	0.463277	2.35524	2.72379	1.1442	0.934236	0.00084674
Plzen 2	Ostrava	3541	20	6	2010	686							6.25	14.35	490	340	87	0.33	0.33	0.33	0.67	3	3	0.607083	0.607083	0.607083	1.4095	0.368549	0.368549	0.368549	1.98669	0.66	1.33	0.607083	0.874556	0	0.463277	0.737099	2.72379	0	0.934236	0.00145773
Pomezi 1	Brno	2098	26	6	2010	1177							5.35	10.14	279	333	107	2.67	3.33	3.33	2.67	12	7	12.275	18.5314	18.5314	12.275	150.676	343.414	343.414	150.676	6	9.33	15.4032	16.446	4.42395	3.61214	494.091	837.505	136.286	111.277	0.000849618
Plzen 3	Ostrava	1670	27	6	2010	1116							5.3	10.46	316	340	87	3	3.67	3	2.67	12	12	15.1829	22.5453	15.1829	12.275	230.52	508.288	230.52	150.676	6.67	9.34	18.8641	16.6677	5.20597	5.29367	738.809	889.485	196.412	187.713	0.000896057
Chom 2	Ostrava	1701	11	7	2010	864							5.15	11.29	374	350	99	0	0.67	0.33	0.33	4	1	0.1427	1.4095	0.607083	0.607083	0.0203633	1.98669	0.368549	0.368549	0.67	1.33	0.776101	0.874556	0.895764	0.463277	2.00706	2.72379	1.39041	0.934236	0.00115741
Plzen 4	Ostrava	1220	25	7	2010	1418							6.15	10.19	244	340	87	2.33	1.33	1	1	5	4	9.66473	3.84791	2.4877	2.4877	93.407	14.8064	6.18865	6.18865	3.66	3.33	6.75632	2.9411	4.11311	0.78532	108.213	27.1837	55.579	4.97548	0.000705219
Pomezi 2	Brno	1636	25	7	2010	1723							6.1	9.22	192	333	107	2.33	1.33	1	1	5	4	9.66473	3.84791	2.4877	2.4877	93.407	14.8064	6.18865	6.18865	3.66	3.33	6.75632	2.9411	4.11311	0.78532	108.213	27.1837	55.579	4.97548	0.000580383
Cheb 2	Ostrava	2294	1	8	2010	1180							6	12.04	364	420	91	0.33	0.67	1	1	4	5	0.607083	1.4095	2.4877	2.4877	0.368549	1.98669	6.18865	6.18865	1	2.67	1.00829	2.1283	0.567396	0.622498	2.35524	14.364	1.1442	2.426	0.000847458
Pomezi 1	Brno	2418	14	5	2011	1072							6	11.09	309	333	107	1.33	1.33	0	0.33	3	3	3.84791	3.84791	0.1427	0.607083	14.8064	14.8064	0.0203633	0.368549	2.66	1.66	3.84791	1.53257	0	2.01855	29.6129	15.1954	0	8.43803	0.000932836
Plzen 1	Ostrava	1824	14	5	2011	1080							6.3	11.59	329	340	87	1.33	1.33	0	0.33	3	3	3.84791	3.84791	0.1427	0.607083	14.8064	14.8064	0.0203633	0.368549	2.66	1.66	3.84791	1.53257	0	2.01855	29.6129	15.1954	0	8.43803	0.000925926
Cheb 1	Ostrava	1847	22	5	2011	1013							6.25	13.25	420	420	91	2	2.33	0.67	0.33	4	4	7.4557	9.66473	1.4095	0.607083	55.5875	93.407	1.98669	0.368549	4.33	3.33	8.56022	3.89377	1.56202	5.01388	148.994	95.7623	26.7425	53.2548	0.000987167
Chom 1	Ostrava	1882	29	5	2011	1220							6	10.47	287	350	99	4	5.33	4.67	4	34	45	27.1183	56.1638	39.1592	27.1183	735.402	3154.37	1533.44	735.402	9.33	14	41.641	40.8137	20.5383	14.5933	3889.77	5423.21	1710.47	1232.59	0.000819672
Pomezi 2	Brno	2418	29	5	2011	1460							6	9.56	236	333	107	4	5.33	4.67	4	34	45	27.1183	56.1638	39.1592	27.1183	735.402	3154.37	1533.44	735.402	9.33	14	41.641	40.8137	20.5383	14.5933	3889.77	5423.21	1710.47	1232.59	0.000684932
Cheb 1	Hodonin	3427	29	5	2011	1503							5.45	10.01	256	380	110	4	5.33	4.67	4	34	45	27.1183	56.1638	39.1592	27.1183	735.402	3154.37	1533.44	735.402	9.33	14	41.641	40.8137	20.5383	14.5933	3889.77	5423.21	1710.47	1232.59	0.000665336
Plzen 2	Ostrava	3224	4	6	2011	985							6	11.44	344	340	87	0.33	0.67	0.67	0	13	3	0.607083	1.4095	1.4095	0.1427	0.368549	1.98669	1.98669	0.0203633	1	1.34	1.00829	0.987234	0.567396	0.731388	2.35524	3.99375	1.1442	1.13526	0.00101523
Pomezi 3	Brno	2152	12	6	2011	594							5.3	15.19	589	333	107	1	1	1.33	2.67	7	10	2.4877	2.4877	3.84791	12.275	6.18865	6.18865	14.8064	150.676	2	5	2.4877	6.20355	0	5.30186	12.3773	171.671	0	81.0469	0.0016835
Cheb 2 Pomezi	Hodonin	3195	12	6	2011	665							5.3	14.53	563	380	110	1	1	1.33	2.67	7	10	2.4877	2.4877	3.84791	12.275	6.18865	6.18865	14.8064	150.676	2	5	2.4877	6.20355	0	5.30186	12.3773	171.671	0	81.0469	0.00150376
Cheb 2	Ostrava	1630	12	6	2011	826							5.3	13.46	496	420	91	1	1	1.33	2.67	7	10	2.4877	2.4877	3.84791	12.275	6.18865	6.18865	14.8064	150.676	2	5	2.4877	6.20355	0	5.30186	12.3773	171.671	0	81.0469	0.00121065
Plzen 3	Ostrava	2887	19	6	2011	1468							5.4	9.29	229	340	87	0.67	0.33	1.33	1	4	4	1.4095	0.607083	3.84791	2.4877	1.98669	0.368549	14.8064	6.18865	1	2.66	1.00829	2.31423	0.567396	1.62736	2.35524	21.3636	1.1442	7.26398	0.000681199
Pomezi 4	Brno	1881	19	6	2011	1454							5.5	9.52	242	333	107	0.67	0.33	1.33	1	4	4	1.4095	0.607083	3.84791	2.4877	1.98669	0.368549	14.8064	6.18865	1	2.66	1.00829	2.31423	0.567396	1.62736	2.35524	21.3636	1.1442	7.26398	0.000687758
Plzen 4	Ostrava	1720	26	6	2011	909							5.3	11.48	378	340	87	2.67	3.33	1	1	7	6	12.275	18.5314	2.4877	2.4877	150.676	343.414	6.18865	6.18865	6	5.33	15.4032	7.83561	4.42395	9.26286	494.091	355.792	136.286	194.697	0.00110011
Pomezi 5	Brno	2179	9	7	2011	1005							5.45	11.38	353	333	107	2.33	4	1	2	10	6	9.66473	27.1183	2.4877	7.4557	93.407	735.402	6.18865	55.5875	6.33	7	18.3915	12.3539	12.3415	13.0254	828.809	797.178	453.959	407.501	0.000995025
Chom 2	Ostrava	1737	10	7	2011	1138							5.45	10.57	312	350	99	2.67	3.33	2.67	1.33	10	10	12.275	18.5314	12.275	3.84791	150.676	343.414	150.676	14.8064	6	7.33	15.4032	11.5515	4.42395	7.36846	494.091	508.897	136.286	165.122	0.000878735
Chom 3	Ostrava	2952	16	7	2011	1232							6.3	11.08	278	350	99	0.67	0.67	1	1.33	4	5	1.4095	1.4095	2.4877	3.84791	1.98669	1.98669	6.18865	14.8064	1.34	3	1.4095	2.58171	0	1.22192	3.97339	22.9818	0	6.5354	0.000811688
Pomezi 6	Brno	1937	16	7	2011	1286							5.35	10.13	278	333	107	0.67	0.67	1	1.33	4	5	1.4095	1.4095	2.4877	3.84791	1.98669	1.98669	6.18865	14.8064	1.34	3	1.4095	2.58171	0	1.22192	3.97339	22.9818	0	6.5354	0.000777605
Plzen 5	Ostrava	1575	24	7	2011	1084							6	11.12	312	340	87	0.67	0.67	0.67	1	4	7	1.4095	1.4095	1.4095	2.4877	1.98669	1.98669	1.98669	6.18865	1.34	2.34	1.4095	1.7689	0	0.622498	3.97339	10.162	0	2.426	0.000922509
Plzen 1	Ostrava	1673	13	5	2012	1256							6	10.31	271	340	87	2.67	3.33	2.33	2	10	9	12.275	18.5314	9.66473	7.4557	150.676	343.414	93.407	55.5875	6	7.66	15.4032	11.884	4.42395	5.86189	494.091	492.409	136.286	156.407	0.000796178
Pomezi 1	Brno	2286	13	5	2012	1392							6.45	10.57	252	333	107	2.67	3.33	2.33	2	10	9	12.275	18.5314	9.66473	7.4557	150.676	343.414	93.407	55.5875	6	7.66	15.4032	11.884	4.42395	5.86189	494.091	492.409	136.286	156.407	0.000718391
Cheb 1	Hodonin	3391	20	5	2012	970							5.45	12.1	385	380	110	3	4	2.67	1.67	10	4	15.1829	27.1183	12.275	5.53653	230.52	735.402	150.676	30.6532	7	8.34	21.1506	14.9766	8.4396	11.0416	965.923	916.732	357.005	377.046	0.00103093
Cheb 1	Ostrava	1773	20	5	2012	994							5.3	13.18	468	420	91	3	4	2.67	1.67	10	4	15.1829	27.1183	12.275	5.53653	230.52	735.402	150.676	30.6532	7	8.34	21.1506	14.9766	8.4396	11.0416	965.923	916.732	357.005	377.046	0.00100604
Pomezi 2	Brno	2241	26	5	2012	1064							5.3	10.42	312	333	107	2.33	0.67	0.67	0.67	2	5	9.66473	1.4095	1.4095	1.4095	93.407	1.98669	1.98669	1.98669	3	2.01	5.53712	1.4095	5.83733	0	95.3937	5.96008	64.6439	0	0.00093985
Chom 1	Ostrava	1835	27	5	2012	1096							5.3	10.42	312	350	99	0.33	1.33	0.67	0.33	2	2	0.607083	3.84791	1.4095	0.607083	0.368549	14.8064	1.98669	0.368549	1.66	2.33	2.2275	1.95483	2.29161	1.68783	15.175	17.1617	10.2091	7.91009	0.000912409
Cheb 2	Hodonin	2400	3	6	2012	1281							5.45	10.44	299	380	110	2.33	1.67	1.67	2.67	24	9	9.66473	5.53653	5.53653	12.275	93.407	30.6532	30.6532	150.676	4	6.01	7.60063	7.7827	2.91908	3.89047	124.06	211.983	44.3737	69.2954	0.00078064
Cheb 2b	Hodonin	2963	10	6	2012	1042							5.3	11.27	357	380	110	0	0.67	0.33	0.67	4	7	0.1427	1.4095	0.607083	1.4095	0.0203633	1.98669	0.368549	1.98669	0.67	1.67	0.776101	1.14203	0.895764	0.463277	2.00706	4.34194	1.39041	0.934236	0.000959693
Cheb 2	Ostrava	1598	10	6	2012	1062							5.3	11.56	386	420	91	0	0.67	0.33	0.67	4	7	0.1427	1.4095	0.607083	1.4095	0.0203633	1.98669	0.368549	1.98669	0.67	1.67	0.776101	1.14203	0.895764	0.463277	2.00706	4.34194	1.39041	0.934236	0.00094162
Pomezi 3	Brno	1776	10	6	2012	1070							5.3	11.04	334	333	107	0	0.67	0.33	0.67	4	7	0.1427	1.4095	0.607083	1.4095	0.0203633	1.98669	0.368549	1.98669	0.67	1.67	0.776101	1.14203	0.895764	0.463277	2.00706	4.34194	1.39041	0.934236	0.000934579
Pomezi 4	Brno	2119	16	6	2012	1100							5.3	10.54	314	333	107	0.33	0.67	0.33	2.33	20	2	0.607083	1.4095	0.607083	9.66473	0.368549	1.98669	0.368549	93.407	1	3.33	1.00829	3.89377	0.567396	5.01388	2.35524	95.7623	1.1442	53.2548	0.000909091
Cheb 3	Hodonin	2972	24	6	2012	1092							5.15	10.56	341	380	110	1.67	0.33	1	0.67	4	4	5.53653	0.607083	2.4877	1.4095	30.6532	0.368549	6.18865	1.98669	2	2	3.07181	1.50143	3.48565	0.943673	31.0217	8.5439	21.4145	3.00412	0.000915751
Plzen 2	Ostrava	1652	24	6	2012	1121							5.15	10.22	307	340	87	1.67	0.33	1	0.67	4	4	5.53653	0.607083	2.4877	1.4095	30.6532	0.368549	6.18865	1.98669	2	2	3.07181	1.50143	3.48565	0.943673	31.0217	8.5439	21.4145	3.00412	0.000892061
Eisenach 2	Hodonin	2021	30	6	2012	864							7	17.53	653	550	110	2.33	3	3.67	4.33	25	5	9.66473	15.1829	22.5453	32.5199	93.407	230.52	508.288	1057.54	5.33	11	12.4238	23.416	3.90193	8.70123	323.927	1796.35	96.9538	420.872	0.00115741
Pomezi 5	Brno	1719	7	7	2012	948							5.5	11.48	358	333	107	2	1.67	1.67	1.67	7	15	7.4557	5.53653	5.53653	5.53653	55.5875	30.6532	30.6532	30.6532	3.67	5.01	6.49611	5.53653	1.35706	0	86.2406	91.9595	17.6312	0	0.00105485
Chom 2	Ostrava	1440	8	7	2012	505							5.3	16.56	686	350	99	1.67	1.67	1.67	3	12	7	5.53653	5.53653	5.53653	15.1829	30.6532	30.6532	30.6532	230.52	3.34	6.34	5.53653	8.75199	0	5.56933	61.3063	291.827	0	115.393	0.0019802
Eisenach 3	Hodonin	1634	8	7	2012	853							6.1	16.48	638	550	110	1.67	1.67	1.67	3	12	7	5.53653	5.53653	5.53653	15.1829	30.6532	30.6532	30.6532	230.52	3.34	6.34	5.53653	8.75199	0	5.56933	61.3063	291.827	0	115.393	0.00117233
Plzen 3	Ostrava	1738	15	7	2012	1495							6	9.4	220	340	87	4.33	5.33	6.67	6	78	19	32.5199	56.1638	117.308	81.1577	1057.54	3154.37	13761.2	6586.57	9.66	18	44.3418	84.8765	16.7188	30.7413	4211.91	23502.1	1482.68	5412.33	0.000668896
Pomezi 6	Brno	1750	21	7	2012	1198							6.45	11.44	299	333	107	2.33	1.67	2	1	8	10	9.66473	5.53653	7.4557	2.4877	93.407	30.6532	55.5875	6.18865	4	4.67	7.60063	5.15998	2.91908	2.50531	124.06	92.4293	44.3737	24.6998	0.000834725
Eisenach 4	Hodonin	1476	22	7	2012	1247							6	13.32	452	550	110	0.67	2.33	2.67	2.33	6	8	1.4095	9.66473	12.275	9.66473	1.98669	93.407	150.676	93.407	3	7.33	5.53712	10.5348	5.83733	1.50705	95.3937	337.49	64.6439	33.0644	0.000801925
Pomezi 1	Brno	1803	12	5	2013	1431							7.3	11.15	225	333	107	1	1.67	0.67	1	3	3	2.4877	5.53653	1.4095	2.4877	6.18865	30.6532	1.98669	6.18865	2.67	3.34	4.01211	3.14458	2.15585	2.14049	36.8418	38.8285	17.299	15.4808	0.000698812
Plzen 1	Ostrava	2967	19	5	2013	1052							6.3	11.48	318	340	87	3.33	2	2	2	11	19	18.5314	7.4557	7.4557	7.4557	343.414	55.5875	55.5875	55.5875	5.33	6	12.9936	7.4557	7.83173	0	399.002	166.762	203.524	0	0.00095057
Krajkova 1	Brno	2155	25	5	2013	1269							9	13.15	255	333	107	4.33	5	3	4.33	37	20	32.5199	46.8877	15.1829	32.5199	1057.54	2198.46	230.52	1057.54	9.33	12.33	39.7038	31.5302	10.1596	15.8756	3256	3486.52	806.748	988.131	0.000788022
Cheb 1	Ostrava	1678	9	6	2013	992							6	13.1	430	420	91	1	1.33	1.33	1	7	8	2.4877	3.84791	3.84791	2.4877	6.18865	14.8064	14.8064	6.18865	2.33	3.66	3.16781	3.39451	0.961816	0.78532	20.9951	35.8015	6.0937	4.97548	0.00100806
Pomezi 2	Brno	2141	9	6	2013	995							6	11.29	329	333	107	1	1.33	1.33	1	7	8	2.4877	3.84791	3.84791	2.4877	6.18865	14.8064	14.8064	6.18865	2.33	3.66	3.16781	3.39451	0.961816	0.78532	20.9951	35.8015	6.0937	4.97548	0.00100503
Cheb KM	Hodonin	3405	9	6	2013	1005							6	12.16	376	380	110	1	1.33	1.33	1	7	8	2.4877	3.84791	3.84791	2.4877	6.18865	14.8064	14.8064	6.18865	2.33	3.66	3.16781	3.39451	0.961816	0.78532	20.9951	35.8015	6.0937	4.97548	0.000995025
Krajkova 2	Brno	2062	15	6	2013	1116							5.4	10.39	299	333	107	1.67	0.67	1.33	1	4	3	5.53653	1.4095	3.84791	2.4877	30.6532	1.98669	14.8064	6.18865	2.34	3	3.47302	2.58171	2.91825	1.22192	32.6399	22.9818	20.2703	6.5354	0.000896057
Pomezi 3	Brno	2111	22	6	2013	1312							6	10.11	251	333	107	3.33	3	3	2.67	13	18	18.5314	15.1829	15.1829	12.275	343.414	230.52	230.52	150.676	6.33	8.67	16.8572	14.2136	2.36778	1.67886	573.935	611.717	79.8281	46.0981	0.000762195
Plzen 2	Ostrava	2158	23	6	2013	1382							6	9.55	235	340	87	3.33	4	3.67	2.67	18	13	18.5314	27.1183	22.5453	12.275	343.414	735.402	508.288	150.676	7.33	10.34	22.8249	20.6462	6.07182	7.60168	1078.82	1394.37	277.177	294.78	0.000723589
Cheb 3	Hodonin	3015	23	6	2013	1392							5.4	10.03	263	380	110	3.33	4	3.67	2.67	18	13	18.5314	27.1183	22.5453	12.275	343.414	735.402	508.288	150.676	7.33	10.34	22.8249	20.6462	6.07182	7.60168	1078.82	1394.37	277.177	294.78	0.000718391
Pomezi 4	Brno	1997	6	7	2013	1200							6	10.41	281	333	107	3	4.33	4.67	3.67	27	8	15.1829	32.5199	39.1592	22.5453	230.52	1057.54	1533.44	508.288	7.33	12.67	23.8514	31.4081	12.2591	8.36256	1288.06	3099.27	584.793	513.013	0.000833333
Chom 1	Ostrava	2303	7	7	2013	1124							6	10.52	292	350	99	4	1	0.33	0	6	27	27.1183	2.4877	0.607083	0.1427	735.402	6.18865	0.368549	0.0203633	5	1.33	14.803	1.07916	17.4165	1.24173	741.591	6.57756	515.632	3.46513	0.00088968
Krajkova 3	Brno	1898	13	7	2013	1404							5.45	9.29	224	333	107	3	3	2.33	1	8	8	15.1829	15.1829	9.66473	2.4877	230.52	230.52	93.407	6.18865	6	6.33	15.1829	9.11178	0	6.36564	461.041	330.116	0	113.087	0.000712251
Plzen 3	Ostrava	2196	14	7	2013	1357							6.15	10.14	239	340	87	3	3	3.33	3.67	26	8	15.1829	15.1829	18.5314	22.5453	230.52	230.52	343.414	508.288	6	10	15.1829	18.7532	0	3.68618	461.041	1082.22	0	139.692	0.00073692
Pomezi 1	Brno	1626	10	5	2014	1562							6.3	10	210	333	107	1.67	3	1.33	1	8	6	5.53653	15.1829	3.84791	2.4877	30.6532	230.52	14.8064	6.18865	4.67	5.33	10.3597	7.17284	6.82101	6.97018	261.174	251.516	141.328	127.103	0.000640205
Cheb 1	Hodonin	2542	10	5	2014	1581							6.3	10.36	246	380	110	1.67	3	1.33	1	8	6	5.53653	15.1829	3.84791	2.4877	30.6532	230.52	14.8064	6.18865	4.67	5.33	10.3597	7.17284	6.82101	6.97018	261.174	251.516	141.328	127.103	0.000632511
Plzen 1	Ostrava	2821	19	5	2014	1137							8	12.53	293	340	87	0.33	1	0.67	0.33	4	4	0.607083	2.4877	1.4095	0.607083	0.368549	6.18865	1.98669	0.368549	1.33	2	1.54739	1.50143	1.3298	0.943673	6.5572	8.5439	4.11543	3.00412	0.000879507
Chom 1	Ostrava	2596	25	5	2014	1208							6	11.02	302	350	99	1.33	1.33	0.67	0.33	3	4	3.84791	3.84791	1.4095	0.607083	14.8064	14.8064	1.98669	0.368549	2.66	2.33	3.84791	1.95483	0	1.68783	29.6129	17.1617	0	7.91009	0.000827815
Krajkova 1	Brno	1777	25	5	2014	1336							6.15	10.1	235	333	107	1.33	1.33	0.67	0.33	3	4	3.84791	3.84791	1.4095	0.607083	14.8064	14.8064	1.98669	0.368549	2.66	2.33	3.84791	1.95483	0	1.68783	29.6129	17.1617	0	7.91009	0.000748503
Krajkova KM	Hodonin	2917	8	6	2014	1112							5.3	10.52	322	380	110	3	5.67	6.33	5	38	13	15.1829	67.6843	97.3228	46.8877	230.52	4581.17	9471.73	2198.46	8.67	17	41.4336	70.6316	37.1241	25.3464	4811.69	16251.4	3076.37	3708	0.000899281
Krajkova 2	Brno	1540	8	6	2014	1119							5.3	10.11	281	333	107	3	5.67	6.33	5	38	13	15.1829	67.6843	97.3228	46.8877	230.52	4581.17	9471.73	2198.46	8.67	17	41.4336	70.6316	37.1241	25.3464	4811.69	16251.4	3076.37	3708	0.000893655
Cheb 1	Ostrava	2172	8	6	2014	1136							5.3	11.12	342	420	91	3	5.67	6.33	5	38	13	15.1829	67.6843	97.3228	46.8877	230.52	4581.17	9471.73	2198.46	8.67	17	41.4336	70.6316	37.1241	25.3464	4811.69	16251.4	3076.37	3708	0.000880282
Pomezi 2	Brno	1606	14	6	2014	1455							5.3	9.15	225	333	107	2	2	2.67	1.33	6	4	7.4557	7.4557	12.275	3.84791	55.5875	55.5875	150.676	14.8064	4	6	7.4557	7.85955	0	4.22805	111.175	221.07	0	69.7204	0.000687285
Plzen 2	Ostrava	2387	22	6	2014	1512							6	9.44	224	340	87	0.33	1	0.67	0.33	3	4	0.607083	2.4877	1.4095	0.607083	0.368549	6.18865	1.98669	0.368549	1.33	2	1.54739	1.50143	1.3298	0.943673	6.5572	8.5439	4.11543	3.00412	0.000661376
Pomezi 3	Brno	1330	5	7	2014	1014							7	12.18	318	333	107	0	0	0.33	0.33	3	4	0.1427	0.1427	0.607083	0.607083	0.0203633	0.0203633	0.368549	0.368549	0	0.66	0.1427	0.452289	0	0.268112	0.0407266	0.757462	0	0.201025	0.000986193
Krajkova 3	Brno	1343	12	7	2014	1375							6	9.48	228	333	107	1.33	2	2	1.67	5	5	3.84791	7.4557	7.4557	5.53653	14.8064	55.5875	55.5875	30.6532	3.33	5.67	5.65181	6.81598	2.55109	1.10803	70.3939	141.828	28.8365	14.3958	0.000727273
Plzen 4	Ostrava	2206	13	7	2014	1327							6	10.16	256	340	87	1.33	1.33	0.67	1.67	4	5	3.84791	3.84791	1.4095	5.53653	14.8064	14.8064	1.98669	30.6532	2.66	3.67	3.84791	3.59798	0	2.07483	29.6129	47.4463	0	14.3598	0.00075358
Chom 2	Ostrava	2058	20	7	2014	902							5.3	12.15	405	350	99	0.67	0.33	0.33	0	2	1	1.4095	0.607083	0.607083	0.1427	1.98669	0.368549	0.368549	0.0203633	1	0.66	1.00829	0.452289	0.567396	0.268112	2.35524	0.757462	1.1442	0.201025	0.00110865
Krajkova 2	Hodonin	2507	20	7	2014	937							5.3	11.52	382	380	110	0.67	0.33	0.33	0	2	1	1.4095	0.607083	0.607083	0.1427	1.98669	0.368549	0.368549	0.0203633	1	0.66	1.00829	0.452289	0.567396	0.268112	2.35524	0.757462	1.1442	0.201025	0.00106724
	SUMA	631826													min	333						PEARSON:	0.0664575								PEARSON:	-0.0214984	-0.00331595	-0.0464527	-0.0849341	-0.0245677	-0.0699182	-0.0593368	-0.113703	-0.018154	-0.109868
		2186.25													max	550

## Sheet: K vs a
K	a
0	0
1	3
2	7
3	15
4	27
5	48
6	80
7	140
8	240
9	400
